# Supplementary material for: Chloroplast Auxin Efflux Mediated by ABCB28 and ABCB29 Fine-Tunes Salt and Drought Stress Responses in Arabidopsis
Source: Plants (Basel). 2023 Dec 19;13(1):7. doi: 10.3390/plants13010007 (PMC10780339; doi:10.3390/plants13010007)
Supplement: Supplementary file 1 [file plants-13-00007-s001.zip]

Archive with 1 entries (1 files):
- plants-2669021-supplementary.pdf
